# Supplementary material for: Liver cancer in China: the analysis of mortality and burden of disease trends from 2008 to 2021
Source: BMC Cancer. 2024 May 16;24:594. doi: 10.1186/s12885-024-12334-2 (PMC11097423; doi:10.1186/s12885-024-12334-2)
Supplement: Supplementary file 1 — Supplementary material 1. [file 12885_2024_12334_MOESM1_ESM.xlsx]

## Sheet: Sheet1
Table S1: The comparsion of China liver cancer CMR (1/100000) between CDSD and CCRAR
		2008	2009	2010	2011	2012	2013	2014	2015	2016	2017	2018	2019	2020	2021
Total	a( CDSD)	25.84	26.04	25.76	25.61	25.22	24.7	24.37	24.58	24.69	24.91	24.11					paired t-test
	b(CCRAR)	25.52	25.3	24.79	23.94	24.4	24.69	26.22	26.08	25.53	25.17	24.66	24.43	25.05	24.92		Group		t (95%CI)	P
Male	c(CDSD)	37.4	37.96	37.11	37.23	36.56	35.82	35.14	35.65	35.91	36.12	34.99					a	b	-0.13056( -0.7718930,0.6864385)	0.8987
	d(CCRAR)	36.95	37.08	36.21	35.16	35.49	35.86	38.19	37.99	37.07	36.6	35.58	35.48	35.96	35.65		c	d	-0.45095( -1.2368127,0.8204491)	0.6616
Female	e(CDSD)	14.08	13.84	14.14	13.74	13.56	13.27	13.28	13.18	13.13	13.39	12.89					e	f	1.18800( -0.2260599,0.7424236)	0.2623
	f(CCRAR)	13.59	13.03	12.91	12.32	12.89	13.08	13.77	13.79	13.57	13.36	13.35	13.04	13.79	13.84		*the CCRAR only updated to 2018, so we analysed the difference between CDSD and CCRAR form 2008 to 2018
*CDSD:the Cause-of-Death Surveillance Dataset CRAR:China Cancer Registry Annual Report
