# Supplementary material for: Liver cancer in China: the analysis of mortality and burden of disease trends from 2008 to 2021
Source: BMC Cancer. 2024 May 16;24:594. doi: 10.1186/s12885-024-12334-2 (PMC11097423; doi:10.1186/s12885-024-12334-2)
Supplement: Supplementary file 2 — Supplementary material 2. [file 12885_2024_12334_MOESM2_ESM.xlsx]

## Sheet: Table S2-1
Age	Rate	95%CI (Lo)	95%CI(Hi)
2.5	1.4478	0.1224	17.128
7.5	0.4986	0.051	4.8757
12.5	0.6198	0.1296	2.9636
17.5	0.7522	0.2264	2.4997
22.5	1.4913	0.7804	2.8497
27.5	3.2683	2.1536	4.9599
32.5	6.542	5.0132	8.5371
37.5	8.9711	7.6319	10.5452
42.5	14.6605	13.4113	16.0261
47.5	18.5594	17.0988	20.1448
52.5	25.8568	23.0324	29.0276
57.5	27.2088	23.7538	31.1663
62.5	35.5226	30.5228	41.3414
67.5	39.9269	33.848	47.0974
72.5	43.4007	36.2322	51.9875
77.5	48.3273	39.7126	58.8109
82.5	52.9547	42.7756	65.556
87.5	52.1484	41.2665	65.8997

## Sheet: Table S2-2
Period	Rate Ratio	95%CI(Lo)	95%CI(Hi)
2010.5	1.1473	1.0354	1.2714
2015.5	1	1	1
2020.5	0.7825	0.7112	0.861

## Sheet: Table S2-3
Cohort	Rate Ratio	95%CI（Lo）	95%CI（Hi）
1923	7.0704	5.1553	9.6968
1928	3.2329	2.5293	4.1324
1933	2.8234	2.2671	3.5162
1938	2.5546	2.0868	3.1273
1943	2.4851	2.0613	2.9961
1948	2.2839	1.9238	2.7114
1953	1.9142	1.6363	2.2393
1958	1.5193	1.3174	1.752
1963	1.5253	1.3483	1.7256
1968	1.1057	1.0002	1.2224
1973	1	1	1
1978	0.7815	0.6806	0.8974
1983	0.6255	0.4982	0.7852
1988	0.4508	0.32	0.6349
1993	0.3344	0.1924	0.5811
1998	0.3138	0.1217	0.8094
2003	0.2486	0.0573	1.0793
2008	0.1461	0.0176	1.2166
2013	0.2177	0.0185	2.5558
2018	0.0849	0.005	1.4417

## Sheet: Table S2-4
Wald tests
	X2	df	P-Value
NetDrift = 0	16.2104	1	5.66825e-05
All Age Deviations = 0	99.1152	16	5.07324e-14
All Period Deviations = 0	9.60409	1	0.00194145
All Cohort Deviations = 0	81.5323	18	4.61558e-10
All Period RR = 1	28.9582	2	5.15004e-07
All Cohort RR = 1	229.857	19	3.60812e-38
All Local Drifts = Net Drift	81.5323	18	4.61558e-10
